# Supplementary material for: Extreme plastomes in holoparasitic Balanophoraceae are not the norm
Source: BMC Genomics. 2023 Jun 15;24:330. doi: 10.1186/s12864-023-09422-1 (PMC10268348; doi:10.1186/s12864-023-09422-1)
Supplement: Supplementary file 1 — Additional file 1. [file 12864_2023_9422_MOESM1_ESM.xlsx]

## Sheet: Tabelle1
Additional file 1. Taxon sampling used in this study along with plastome size and GC content. Newly sequenced accessions are highlighted in bold and additionally contain information for their sampling localities and herbarium identifiers.
Accession	Family	Trophic status	NCBI identifier	Sampling locality	Herbarium voucher	Plastome size [bp]	GC content [%]
Balanophora laxiflora	Balanophoraceae	Holoparasite	KX784265	n.a.	n.a.	15,505	12.2
Balanophora yakushimensis	Balanophoraceae	Holoparasite	MT901289	n.a.	n.a.	14,624	12.7
Balanophora reflexa	Balanophoraceae	Holoparasite	KX784266	n.a.	n.a.	15,507	11.6
Balanophora harlandii	Balanophoraceae	Holoparasite	MN414177	n.a.	n.a.	16,056	12.9
Balanophora fungosa	Balanophoraceae	Holoparasite	MN414176	n.a.	n.a.	15,130	12.6
Ombrophytum subterraneum	Balanophoraceae	Holoparasite	MT834847	n.a.	n.a.	17,313	14.0
Lophophytum leandri	Balanophoraceae	Holoparasite	MT834848	n.a.	n.a.	20,892	11.6
Rhopalocnemis phalloides	Balanophoraceae	Holoparasite	MZ269413	n.a.	n.a.	19,137	13.4
Rhopalocnemis phalloides	Balanophoraceae	Holoparasite	MK036331	n.a.	n.a.	18,622	13.2
Thonningia sanguinea T01	Balanophoraceae	Holoparasite	OQ810029	near Dambi, Uige, Angola	Rees 90 at RBGE	19,013	20.4
Thonningia sanguinea T02	Balanophoraceae	Holoparasite	OQ810030	near Kingonga 1er, Sassa, Uige,Angola	Rees 123 at RBGE	18,571	21.2
Thonningia sanguinea T03	Balanophoraceae	Holoparasite	OQ810031	near Uige, Angola	DR077682 at DR	18,560	21.2
Sarcophyte sanguinea S01	Balanophoraceae	Holoparasite	OQ810027	Kajiado County, Kenya	Matheka K. 202101 at EA	28,384	19.1
Sarcophyte sanguinea S02	Balanophoraceae	Holoparasite	OQ810028	near Nairobi, Kenya	DR077681 at DR	28,372	19.1
Nuytsia floribunda	Loranthaceae	Hemiparasite	MT987640	n.a.	n.a.	139,027	37.2
Schoepfia jasminodora	Schoepfiaceae	Hemiparasite	KX775962	n.a.	n.a.	118,743	38.1
Champereia manillana	Opiliaceae	Hemiparasite	KY436366	n.a.	n.a.	147,461	37.4
