# Supplementary material for: Extreme plastomes in holoparasitic Balanophoraceae are not the norm
Source: BMC Genomics. 2023 Jun 15;24:330. doi: 10.1186/s12864-023-09422-1 (PMC10268348; doi:10.1186/s12864-023-09422-1)
Supplement: Supplementary file 2 — Additional file 2. [file 12864_2023_9422_MOESM2_ESM.xlsx]

## Sheet: Gene content & introns
Additional file 2. Gene content of the Balanophoraceae plastomes alongside information of the presence of cis-spliced introns.
Genes\Accessions	Sarcophyte sanguinea S01	Sarcophyte sanguinea S02	Balanophora laxiflora	Balanophora reflexa	Balanophora fungosa	Balanophora harlandii	Balanophora yakushimensis	Thonningia sanguinea T01	Thonningia sanguinea T02	Thonningia sanguinea T03	Ombrophytum subterraneum	Lophophytum leandrii	Rhopalocnemis phalloides MK036331	Rhopalocnemis phalloides MZ269413
accD	accD	accD	accD	accD	accD	accD	accD	accD	accD	accD	accD	accD	accD	accD
clpP	clpP (2)	clpP (2)	clpP	clpP	clpP	clpP	clpP	clpP (1)	clpP (1)	clpP (1)	clpP (2)	clpP (2)	clpP (2)	clpP (2)
matK	matK	matK	matK	matK	matK	matK	matK	matK	matK	matK	matK	matK	matK	matK
rpl2	rpl2 (1)	rpl2 (1)	rpl2	rpl2	rpl2	rpl2	rpl2	rpl2	rpl2	rpl2	rpl2 (1)	rpl2 (1)	rpl2 (1)	rpl2 (1)
rpl14	rpl14	rpl14	rpl14	rpl14	rpl14	rpl14	rpl14	rpl14	rpl14	rpl14	rpl14	rpl14	rpl14	rpl14
rpl16	rpl16 (1)	rpl16 (1)	rpl16	rpl16	rpl16	rpl16	rpl16	rpl16	rpl16	rpl16	rpl16	rpl16	rpl16 (1)	rpl16 (1)
rpl36	rpl36	rpl36	rpl36	rpl36	rpl36	rpl36	rpl36	rpl36	rpl36	rpl36	rpl36	rpl36	rpl36	rpl36
rps2	rps2	rps2	rps2	rps2	rps2	rps2	rps2	rps2	rps2	rps2	rps2	rps2	rps2	rps2
rps3	rps3	rps3	rps3	rps3	rps3	rps3	rps3	rps3	rps3	rps3	rps3	rps3	rps3	rps3
rps4	rps4	rps4	rps4	rps4	rps4	rps4	rps4	rps4	rps4	rps4	rps4	rps4	rps4	rps4
rps7	rps7	rps7	rps7	rps7	rps7	rps7	rps7	rps7	rps7	rps7	rps7	rps7	rps7	rps7
rps8	rps8	rps8	rps8	rps8	rps8	rps8	rps8	rps8	rps8	rps8	rps8	rps8	rps8	rps8
rps11	rps11	rps11	rps11	rps11	rps11	rps11	rps11	rps11	rps11	rps11	rps11	rps11	rps11	rps11
rps12	rps12 (1)	rps12 (1)	rps12	rps12	rps12	rps12	rps12	rps12	rps12	rps12	rps12 (1)	rps12 (1)	rps12 (1)	rps12 (1)
rps14	rps14	rps14	rps14	rps14	rps14	rps14	rps14	rps14	rps14	rps14	rps14	rps14	rps14	rps14
rps18	rps18	rps18	rps18	rps18	rps18	rps18	rps18	rps18	rps18	rps18	rps18	rps18	rps18	rps18
rps19	rps19	rps19	rps19	rps19	rps19	rps19	rps19	rps19	rps19	rps19	rps19	rps19	rps19	rps19
rrn4.5	rrn4.5	rrn4.5	rrn4.5	rrn4.5	rrn4.5	rrn4.5	rrn4.5	rrn4.5	rrn4.5	rrn4.5	rrn4.5	rrn4.5	rrn4.5	rrn4.5
rrn5	rrn5	rrn5	rrn5	rrn5	rrn5	rrn5	rrn5	rrn5	rrn5	rrn5	rrn5	rrn5	rrn5	rrn5
rrn16	rrn16	rrn16	rrn16	rrn16	rrn16	rrn16	rrn16	rrn16	rrn16	rrn16	rrn16	rrn16	rrn16	rrn16
rrn23	rrn23	rrn23	rrn23	rrn23	rrn23	rrn23	rrn23	rrn23	rrn23	rrn23	rrn23	rrn23	rrn23	rrn23
ycf1	ycf1	ycf1	ycf1	ycf1	ycf1	ycf1	ycf1	ycf1	ycf1	ycf1	ycf1	ycf1	ycf1	ycf1
ycf2	ycf2	ycf2	ycf2	ycf2	ycf2	ycf2	ycf2	ycf2	ycf2	ycf2	ycf2	ycf2	ycf2	ycf2
trnE-UUC	trnE-UUC	trnE-UUC	trnE-UUC	trnE-UUC	trnE-UUC	trnE-UUC	trnE-UUC	trnE-UUC	trnE-UUC	trnE-UUC	trnE-UUC	trnE-UUC	trnE-UUC	trnE-UUC
trnI-CAU	trnI-CAU	trnI-CAU	trnI-CAU	trnI-CAU	trnI-CAU	trnI-CAU	trnI-CAU	trnI-CAU	trnI-CAU	trnI-CAU	trnI-CAU	trnI-CAU	trnI-CAU	trnI-CAU
trnQ-UUG	trnQ-UUG	trnQ-UUG	trnQ-UUG	trnQ-UUG	trnQ-UUG	trnQ-UUG	trnQ-UUG	trnQ-UUG	trnQ-UUG	trnQ-UUG	trnQ-UUG	trnQ-UUG	trnQ-UUG	trnQ-UUG
trnW-CCA	trnW-CCA	trnW-CCA	trnW-CCA	trnW-CCA	trnW-CCA	trnW-CCA	trnW-CCA	trnW-CCA	trnW-CCA	trnW-CCA	trnW-CCA	trnW-CCA	trnW-CCA	trnW-CCA
	not present
	present
	putative pseudogene
()	numbers inside the parenthesis indicate the numbers of cis-spliced introns
