# Supplementary material for: Extreme plastomes in holoparasitic Balanophoraceae are not the norm
Source: BMC Genomics. 2023 Jun 15;24:330. doi: 10.1186/s12864-023-09422-1 (PMC10268348; doi:10.1186/s12864-023-09422-1)
Supplement: Supplementary file 4 — Additional file 4. [file 12864_2023_9422_MOESM4_ESM.xlsx]

## Sheet: RSCU analysis
Additional file 4. Results of the relative synonymous codon usage (RSCU) analysis. Results are separated by accession and amino acid (AA).
AA	Codon	Balanophora fungosa	Balanophora. harlandii	Balanophora laxiflora	Balanophora reflexa	Balanophora yakushimensis		Thonningia sanguinea T01	Thonningia sanguinea T02	Thonningia sanguinea T03		Lophophytum leandri	Ombrophytum subterraneum	Rhopalocnemis phalloides	Rhopalocnemis phalloides		Sarcophyte sanguinea S01	Sarcophyte sanguinea S02
Phe	UUU(F)	1.98	2	1.99	2	1.98		1.88	1.85	1.85		1.97	1.97	1.92	1.78		1.79	1.9
	UUC(F)	0.02	0	0.01	0	0.02		0.12	0.15	0.15		0.03	0.03	0.08	0.22		0.21	0.1
Leu	UUA(L)	5.84	5.67	5.77	5.8	5.71		4.3	4.19	4.19		5.5	5.39	5.21	4.13		4.58	4.68
	UUG(L)	0.04	0.04	0.04	0.02	0.09		0.61	0.67	0.67		0.14	0.15	0.3	0.59		0.55	0.31
	CUU(L)	0.1	0.16	0.13	0.14	0.2		0.54	0.55	0.55		0.22	0.27	0.37	0.59		0.49	0.7
	CUC(L)	0	0	0	0	0		0.02	0.03	0.03		0	0	0	0.12		0.06	0.02
	CUA(L)	0.02	0.12	0.06	0.04	0		0.43	0.48	0.48		0.14	0.15	0.12	0.43		0.27	0.26
	CUG(L)	0	0	0	0	0		0.11	0.07	0.07		0	0.04	0	0.15		0.05	0.03
Ile	AUU(I)	1.33	1.25	1.33	1.3	1.37		1.42	1.44	1.44		1.48	1.28	1.7	1.61		1.55	1.52
	AUC(I)	0	0.03	0	0	0		0.08	0.08	0.08		0.02	0.02	0.06	0.17		0.15	0.06
	AUA(I)	1.67	1.72	1.67	1.69	1.63		1.5	1.48	1.47		1.5	1.7	1.24	1.22		1.29	1.43
Met	AUG(M)	1	1	1	1	1		1	1	1		1	1	1	1		1	1
Val	GUU(V)	1.49	1.51	1.19	1.73	1.2		2.11	2.02	2.02		1.85	1.66	1.79	1.75		1.78	1.85
	GUC(V)	0	0	0.15	0	0		0.06	0.06	0.06		0.23	0	0.07	0.38		0.41	0.16
	GUA(V)	2.33	2.49	2.67	2.27	2.8		1.68	1.65	1.65		1.85	2.19	1.86	1.61		1.74	1.98
	GUG(V)	0.19	0	0	0	0		0.15	0.27	0.27		0.08	0.15	0.28	0.26		0.07	0
Ser	UCU(S)	2.31	2.53	2.08	2.28	2.41		1.44	1.37	1.38		1.71	2.2	1.86	1.21		1.5	2.03
	UCC(S)	0.25	0	0	0	0		0.31	0.39	0.39		0.18	0.17	0.04	0.85		0.56	0.22
	UCA(S)	2.11	1.77	2.44	2.72	2.46		2.47	2.57	2.56		2.32	2.12	2.21	1.62		2.11	2.15
	UCG(S)	0.05	0	0	0	0		0.21	0.2	0.2		0.26	0.22	0.55	0.54		0.45	0.3
	AGU(S)	1.23	1.64	1.47	1	1.13		1.48	1.37	1.38		1.53	1.21	1.3	1.54		0.97	1.13
	AGC(S)	0.05	0.06	0	0	0		0.09	0.1	0.1		0	0.09	0.04	0.26		0.41	0.18
Pro	CCU(P)	2.1	2.79	2.26	2.51	2.21		1.54	1.51	1.51		2.14	1.58	1.4	1.24		1.95	1.98
	CCC(P)	0.29	0.09	0.09	0	0		0.34	0.38	0.38		0.28	0.28	0.09	0.94		0.56	0.52
	CCA(P)	1.43	1.02	1.65	1.49	1.79		1.73	1.88	1.88		1.58	2.05	2.33	1.59		1.23	1.25
	CCG(P)	0.19	0.09	0	0	0		0.39	0.24	0.24		0	0.09	0.19	0.24		0.26	0.24
Thr	ACU(T)	1.57	2	1.77	1.87	1.75		1.81	1.81	1.81		2.17	1.75	2.07	1.5		1.4	1.92
	ACC(T)	0	0.07	0	0	0		0.11	0.13	0.13		0.06	0.11	0.13	0.74		0.51	0.26
	ACA(T)	2.43	1.93	2.23	2.13	2.17		1.85	1.72	1.72		1.67	2.03	1.26	1.34		1.72	1.57
	ACG(T)	0	0	0	0	0.08		0.23	0.34	0.34		0.11	0.11	0.54	0.42		0.37	0.26
Ala	GCU(A)	1.92	2.22	2.34	1.86	2.34		1.17	1.33	1.33		2.57	2.36	1.45	1.33		1.54	2
	GCC(A)	0	0	0	0	0		0.41	0.32	0.32		0	0	0	0.92		0.46	0.35
	GCA(A)	1.92	1.63	1.66	2.14	1.66		2.14	1.97	1.97		1.43	1.64	2.55	1.58		1.46	1.4
	GCG(A)	0.16	0.15	0	0	0		0.28	0.38	0.38		0	0	0	0.17		0.54	0.25
Tyr	UAU(Y)	1.98	1.94	1.97	1.97	1.96		1.83	1.81	1.81		1.95	1.96	1.93	1.78		1.76	1.85
	UAC(Y)	0.02	0.06	0.03	0.03	0.04		0.17	0.19	0.19		0.05	0.04	0.07	0.22		0.24	0.15
His	CAU(H)	2	2	2	2	1.91		1.68	1.7	1.7		2	1.93	1.73	1.59		1.82	1.9
	CAC(H)	0	0	0	0	0.09		0.32	0.3	0.3		0	0.07	0.27	0.41		0.18	0.1
Gln	CAA(Q)	1.9	2	2	1.95	2		1.78	1.8	1.8		1.97	1.89	1.9	1.67		1.94	1.96
	CAG(Q)	0.1	0	0	0.05	0		0.22	0.2	0.2		0.03	0.11	0.1	0.33		0.06	0.04
Asn	AAU(N)	1.99	1.99	1.99	1.99	2		1.73	1.74	1.74		1.93	1.94	1.91	1.8		1.81	1.78
	AAC(N)	0.01	0.01	0.01	0.01	0		0.27	0.26	0.26		0.07	0.06	0.09	0.2		0.19	0.22
Lys	AAA(K)	1.98	1.98	1.98	1.99	1.99		1.85	1.84	1.84		1.98	1.94	1.94	1.83		1.87	1.9
	AAG(K)	0.02	0.02	0.02	0.01	0.01		0.15	0.16	0.16		0.02	0.06	0.06	0.17		0.13	0.1
Asp	GAU(D)	2	1.96	2	1.95	2		1.7	1.71	1.71		1.92	1.97	1.85	1.64		1.68	1.81
	GAC(D)	0	0.04	0	0.05	0		0.3	0.29	0.29		0.08	0.03	0.15	0.36		0.32	0.19
Glu	GAA(E)	1.97	2	2	1.97	2		1.77	1.75	1.75		1.98	1.95	1.92	1.79		1.97	1.98
	GAG(E)	0.03	0	0	0.03	0		0.23	0.25	0.25		0.02	0.05	0.08	0.21		0.03	0.02
Cys	UGU(C)	2	2	2	1.91	2		1.89	1.83	1.83		1.94	1.89	1.87	1.66		1.31	1.65
	UGC(C)	0	0	0	0.09	0		0.11	0.17	0.17		0.06	0.11	0.13	0.34		0.69	0.35
Arg	CGU(R)	1.95	1.85	2.2	2.09	2.2		0.89	0.88	0.88		1.28	1.11	0.54	0.74		0.6	1.04
	CGC(R)	0.14	0	0.15	0	0.15		0.2	0.05	0.05		0	0.09	0	0.2		0.16	0.09
	CGA(R)	0	0.31	0.15	0.14	0.15		1.24	1.3	1.3		0.3	0.28	2.04	0.94		0.36	0.7
	CGG(R)	0	0	0	0	0		0.15	0.14	0.14		0	0	0	0.3		0.23	0.24
	AGA(R)	3.77	3.54	3.51	3.77	3.51		2.98	2.98	2.98		4.03	4.25	3.21	2.53		3.32	2.98
	AGG(R)	0.14	0.31	0	0	0		0.55	0.65	0.65		0.39	0.28	0.21	1.29		1.32	0.94
Gly	GGU(G)	1.98	1.63	1.67	1.78	1.63		1.86	1.96	1.96		1.09	1.52	1.51	1.58		1.43	1.66
	GGC(G)	0.04	0.17	0	0	0		0.08	0.13	0.13		0.05	0	0.05	0.09		0.34	0.2
	GGA(G)	1.89	2.03	2.29	2.17	2.38		1.83	1.69	1.69		2.65	2.42	2.03	1.49		1.43	1.77
	GGG(G)	0.08	0.17	0.04	0.04	0		0.23	0.21	0.21		0.21	0.06	0.42	0.84		0.8	0.37
Trp	UGG(W)	1	0	0	0	1		1	1	1		1	1	0	1		1	1
Stop	UGA(*)	0.19	0	0.09	0.1	0.11		2.06	2.12	2.12		0.88	1.56	0	0.35		0.08	0
	UAA(*)	2.63	2.81	1.27	1.35	1.39		0.89	0.83	0.83		1.94	0	3	2.4		2.76	2.84
	UAG(*)	0.19	0.19	1.64	1.55	1.5		0.06	0.05	0.05		0.18	1.33	0	0.25		0.16	0.16
